# Supplementary material for: Calculating pulmonary shunt fraction using standard clinical measurements
Source: Physiol Rep. 2026 Feb 15;14(4):e70763. doi: 10.14814/phy2.70763 (PMC12907576; doi:10.14814/phy2.70763)
Supplement: Supplementary file 1 — Data S1. [file PHY2-14-e70763-s001.xlsx]

## Sheet: SHUNT CALCULATIONS
SHUNTED FRACTION CALCULATIONS
Enter the values in the GREY boxes					Simplified Saturation Method [Walley (2011)]
FiO2	1	HCO3- (mmol/L)	26.6		0.0275358
pB (mmHg)	752	RQ (estimated)	0.83
Hb (g/dL)	15.2	pH	7.46		Ming's PAO2 - PaO2 Rule of Thumb [Ming et al. (2014)]
SaO2 (As a fraction)	0.993	Oxygen content in end capillary blood (mL/dL) (C'cO2)	22.4116		0.0361084
Arterial carbon dioxide pressure (paCO2, mmHg)	38	Arterial oxygen content (mL/dL) (CaO2)	22.0451
Arterial oxygen pressure (paO2, mmHg)	587	Mixed venous oxygen content (mL/dL) (CvO2)	15.3111		Chiang's Arterial Approximation (Chiang, 1968)
mixed venous pO2 (mmHg)	39	O2 extraction (mL/dL)	6.73407		0.0414511
mixed venous SO2	0.745785	Qs = shunted blood flow	0.366448
Alveolar oxygen pressure (pAO2, mmHg)	659.217	Qt = Total blood flow	7.10052		Classic Shunt Equation
Arterial O2 physically dissolved in plasma (0.0031 mL of O2 per L per mmHg)	1.8197	Qs/Qt = Shunted fraction	0.0516087		0.0516087
Venous O2 physically dissolved in plasma (0.0031 mL of O2 per L per mmHg)	0.1209	The values in yellow background will populate automatically			39.7251
Note: In this Excel file, the shunt fraction is computed with complete precision. So, the values that you see here will be slightly different (about 0.1 to 0.2%) compared to using a hand-held calculator and rounding to three digits					The value in Cell F13 is "x", which is used to estimate the mixed venous oxygen saturation
